# Supplementary material for: Temperature and feeding frequency impact the survival, growth, and metamorphosis success of Solea solea larvae
Source: PLoS One. 2023 Mar 23;18(3):e0281193. doi: 10.1371/journal.pone.0281193 (PMC10035848; doi:10.1371/journal.pone.0281193)
Supplement: S1 Data — (XLSX) [file pone.0281193.s002.xlsx]

## Sheet: total survival 
treatment	temp (ºC)	time (dph)	total_survival (individuals)
High Food	16	1	48
High Food	16	3	48
High Food	16	4	48
High Food	16	5	48
High Food	16	6	47
High Food	16	7	41
High Food	16	8	41
High Food	16	10	38
High Food	16	11	34
High Food	16	12	32
High Food	16	13	25
High Food	16	14	21
High Food	16	15	21
High Food	16	17	19
High Food	16	18	19
High Food	16	19	18
High Food	16	20	17
High Food	16	21	12
High Food	16	22	12
High Food	16	24	11
High Food	16	25	10
High Food	16	26	10
High Food	16	27	10
High Food	16	28	10
High Food	16	29	10
High Food	16	31	10
High Food	16	32	10
High Food	16	33	10
High Food	16	34	10
High Food	16	35	10
Low food	16	1	48
Low food	16	3	48
Low food	16	4	48
Low food	16	5	48
Low food	16	6	48
Low food	16	7	44
Low food	16	8	43
Low food	16	10	39
Low food	16	11	37
Low food	16	12	31
Low food	16	13	28
Low food	16	14	22
Low food	16	15	22
Low food	16	17	21
Low food	16	18	21
Low food	16	19	21
Low food	16	20	20
Low food	16	21	16
Low food	16	22	15
Low food	16	24	14
Low food	16	25	14
Low food	16	26	14
Low food	16	27	14
Low food	16	28	14
Low food	16	29	14
Low food	16	31	14
Low food	16	32	14
Low food	16	33	14
Low food	16	34	14
Low food	16	35	14
Medium Food	16	1	48
Medium Food	16	3	48
Medium Food	16	4	48
Medium Food	16	5	48
Medium Food	16	6	48
Medium Food	16	7	44
Medium Food	16	8	44
Medium Food	16	10	40
Medium Food	16	11	39
Medium Food	16	12	31
Medium Food	16	13	28
Medium Food	16	14	21
Medium Food	16	15	21
Medium Food	16	17	21
Medium Food	16	18	21
Medium Food	16	19	20
Medium Food	16	20	20
Medium Food	16	21	16
Medium Food	16	22	16
Medium Food	16	24	16
Medium Food	16	25	15
Medium Food	16	26	15
Medium Food	16	27	15
Medium Food	16	28	15
Medium Food	16	29	15
Medium Food	16	31	15
Medium Food	16	32	15
Medium Food	16	33	15
Medium Food	16	34	15
Medium Food	16	35	15
High Food	20	1	48
High Food	20	3	48
High Food	20	4	48
High Food	20	5	48
High Food	20	6	47
High Food	20	7	41
High Food	20	8	40
High Food	20	10	28
High Food	20	11	28
High Food	20	12	26
High Food	20	13	26
High Food	20	14	22
High Food	20	15	22
High Food	20	17	21
High Food	20	18	21
High Food	20	19	21
High Food	20	20	20
High Food	20	21	16
High Food	20	22	16
High Food	20	24	16
High Food	20	25	15
High Food	20	26	15
High Food	20	27	15
High Food	20	28	14
High Food	20	29	14
High Food	20	31	14
High Food	20	32	14
High Food	20	33	14
High Food	20	34	14
High Food	20	35	14
Low food	20	1	48
Low food	20	3	48
Low food	20	4	48
Low food	20	5	48
Low food	20	6	48
Low food	20	7	44
Low food	20	8	40
Low food	20	10	30
Low food	20	11	28
Low food	20	12	22
Low food	20	13	21
Low food	20	14	17
Low food	20	15	17
Low food	20	17	16
Low food	20	18	16
Low food	20	19	15
Low food	20	20	14
Low food	20	21	10
Low food	20	22	9
Low food	20	24	9
Low food	20	25	9
Low food	20	26	9
Low food	20	27	9
Low food	20	28	9
Low food	20	29	9
Low food	20	31	9
Low food	20	32	9
Low food	20	33	9
Low food	20	34	9
Low food	20	35	9
Medium Food	20	1	48
Medium Food	20	3	48
Medium Food	20	4	48
Medium Food	20	5	48
Medium Food	20	6	48
Medium Food	20	7	41
Medium Food	20	8	39
Medium Food	20	10	28
Medium Food	20	11	28
Medium Food	20	12	24
Medium Food	20	13	24
Medium Food	20	14	20
Medium Food	20	15	20
Medium Food	20	17	20
Medium Food	20	18	20
Medium Food	20	19	20
Medium Food	20	20	20
Medium Food	20	21	16
Medium Food	20	22	16
Medium Food	20	24	16
Medium Food	20	25	16
Medium Food	20	26	16
Medium Food	20	27	16
Medium Food	20	28	16
Medium Food	20	29	16
Medium Food	20	31	16
Medium Food	20	32	16
Medium Food	20	33	16
Medium Food	20	34	16
Medium Food	20	35	16

## Sheet: biometric data
treatment	temp (ºC)	age (dph)	age_2 (dpf)	well	length (mm)	dry_weight (mg)	metamorphic stage
High Food	16	8	12	A1	3.688	0.39	0
High Food	16	8	12	B1	4.008	0.77	0
High Food	16	8	12	C1	3.681	1.08	0
High Food	16	8	12	D1	4.136	1.03	0
Medium Food	16	8	12	A1	3.799	1.27	0
Medium Food	16	8	12	B1	3.894	0.82	0
Medium Food	16	8	12	C1	4.099	1.55	0
Medium Food	16	8	12	D1	4.291	1.15	0
Low food	16	8	12	A1	3.894	1.54	0
Low food	16	8	12	B1	3.947	0.92	0
Low food	16	8	12	C1	4.315	1.63	0
Low food	16	8	12	D1	4.399	0.79	0
High Food	16	15	19	A2	5.2	0.5	0
High Food	16	15	19	A4	5.673	1	0
High Food	16	15	19	A5	4.921	1	0
High Food	16	15	19	A6	5.251	0.9	0
Medium Food	16	15	19	A3	4.11	0.3	0
Medium Food	16	15	19	B2	5.747	0.8	0
Medium Food	16	15	19	C2	4.116	1.1	0
Medium Food	16	15	19	D2	4.938	0.9	0
Low food	16	15	19	A4	5.498	0.6	0
Low food	16	15	19	A5	5.023	0.8	0
Low food	16	15	19	A6	4.238	1.7	0
Low food	16	15	19	C2	5.365	1	0
High Food	20	8	12	A1	3.986	1.1	0
High Food	20	8	12	B1	3.811	1.29	0
High Food	20	8	12	C1	4.146	0.99	0
High Food	20	8	12	D1	3.96	1.71	0
Medium Food	20	8	12	A1	3.604	1.73	0
Medium Food	20	8	12	B1	3.88	1.15	0
Medium Food	20	8	12	C1	3.855	1.1	0
Medium Food	20	8	12	D1	4.387	1.01	0
Low food	20	8	12	A1	3.452	1.08	0
Low food	20	8	12	B1	3.69	0.9	0
Low food	20	8	12	C1	3.958	0.89	0
Low food	20	8	12	D1	4.103	0.86	0
High Food	20	15	19	A3	5.746	1.3	0
High Food	20	15	19	A5	5.625	0.7	0
High Food	20	15	19	B2	4.816	1.3	0
High Food	20	15	19	D2	5.786	0.8	0
Medium Food	20	15	19	A2	4.598	0.6	0
Medium Food	20	15	19	A3	5.573	1.8	0
Medium Food	20	15	19	B3	5.03	1.5	0
Medium Food	20	15	19	C2	5.377	1.1	0
Low food	20	15	19	A2	4.826	0.6	0
Low food	20	15	19	B2	5.319	1.1	0
Low food	20	15	19	B6	5.31	0.8	0
Low food	20	15	19	C4	4.704	2.2	0
High Food	16	22	26	B2	6.207	2.4	0
High Food	16	22	26	B5	6.123	1.6	0
High Food	16	22	26	C3	5.855	1.9	0
High Food	16	22	26	C5	6.431	2	1
Medium Food	16	22	26	A4	5.816	1.7	0
Medium Food	16	22	26	A5	5.939	1.5	0
Medium Food	16	22	26	B2	4.949	2.3	0
Medium Food	16	22	26	B3	4.949	2.3	0
Medium Food	16	22	26	B6	6.108	1.1	0
Medium Food	16	22	26	C1	5.45	1.3	0
Low food	16	22	26	B6	5.043	1.1	0
Low food	16	22	26	C1	5.313	1.6	0
Low food	16	22	26	C5	5.313	1.6	0
Low food	16	22	26	C6	4.911	1.3	0
Low food	16	22	26	D2	5.45	1.3	0
High Food	20	22	26	B3	6.011	2.2	0
High Food	20	22	26	B5	5.849	1.4	0
High Food	20	22	26	C3	6.875	1.7	2
High Food	20	22	26	C5	6.42	2	1
Medium Food	20	22	26	A4	5.418	1.7	0
Medium Food	20	22	26	A5	5.039	1.1	0
Medium Food	20	22	26	A6	5.243	1	0
Medium Food	20	22	26	B5	5.034	1.8	0
Low food	20	22	26	C5	4.797	1.1	0
Low food	20	22	26	C6	4.557	1.2	0
Low food	20	22	26	D2	4.718	1.6	0
Low food	20	22	26	D4	4.198	0.9	0
High Food	16	28	32	D3	5.974		1
High Food	16	28	32	D4	6.637		2
High Food	16	28	32	D6	6.025		1
Medium Food	16	28	32	C3	5.633		0
Medium Food	16	28	32	C5	5.315		0
Medium Food	16	28	32	C6	6.053		0
Medium Food	16	28	32	D5	5.549		0
Low food	16	28	32	D4	4.913		0
High Food	16	28	32	A1	5.467		0
Low food	16	28	32	A1	5.207		0
Low food	16	28	32	B1	5.438		0
Low food	16	28	32	D1	4.893		0
High Food	20	28	32	C6	7.036		3
High Food	20	28	32	D4	6.92		3
High Food	20	28	32	D6	7.505		3
Medium Food	20	28	32	B6	5.486		0
Medium Food	20	28	32	C4	5.499		0
Low food	20	28	32	D5	4.885		0
High Food	20	28	32	A3	7.205		3
Medium Food	20	28	32	A3	5.474		0
Medium Food	20	28	32	B2	5.313		0
Low food	20	28	32	A1	4.692		0
Low food	20	28	32	B2	5.233		0
Low food	20	28	32	C1	5.054		0
High Food	16	35	39	D3	8.351		2
High Food	16	35	39	D4	9.798		4
High Food	16	35	39	D6	8.582		2
Medium Food	16	35	39	C3	7.522		1
Medium Food	16	35	39	C5	7.328		0
Medium Food	16	35	39	C6	7.969		1
Medium Food	16	35	39	D5	7.471		0
Medium Food	16	35	39	D6	6.05		0
Low food	16	35	39	D4	6.48		0
High Food	16	35	39	A1	7.915		2
High Food	16	35	39	A2	8.839		2
High Food	16	35	39	A3	8.056		2
High Food	16	35	39	A6	9.254		4
High Food	16	35	39	B5	9.153		4
High Food	16	35	39	C5	9.105		3
High Food	16	35	39	D1	9.223		3
Medium Food	16	35	39	A1	7.623		1
Medium Food	16	35	39	A3	6.955		0
Medium Food	16	35	39	A6	7.148		1
Medium Food	16	35	39	B2	7.445		1
Medium Food	16	35	39	B6	7.36		1
Medium Food	16	35	39	C2	6.993		0
Medium Food	16	35	39	C4	7.514		1
Medium Food	16	35	39	C6	7.759		1
Medium Food	16	35	39	D4	7.081		0
Medium Food	16	35	39	D5	6.615		0
Low food	16	35	39	A1	5.954		0
Low food	16	35	39	A4	6.336		0
Low food	16	35	39	A5	5.963		0
Low food	16	35	39	B1	6.585		0
Low food	16	35	39	B3	5.997		0
Low food	16	35	39	B4	5.48		0
Low food	16	35	39	B5	6.034		0
Low food	16	35	39	B6	6.115		0
Low food	16	35	39	C2	6.294		0
Low food	16	35	39	C5	6.615		0
Low food	16	35	39	D1	6.397		0
Low food	16	35	39	D2	5.871		0
Low food	16	35	39	D4	6.599		0
High Food	20	35	39	C6	10.452		4
High Food	20	35	39	D4	10.026		4
Medium Food	20	35	39	B6	7.186		2
Medium Food	20	35	39	C4	7.273		2
Low food	20	35	39	D5	6.286		0
High Food	20	35	39	A3	10.472		4
High Food	20	35	39	B1	9.02		5
High Food	20	35	39	B3	9.098		5
High Food	20	35	39	B4	9.99		4
High Food	20	35	39	B5	10.726		6
High Food	20	35	39	C2	10.59		4
High Food	20	35	39	C3	9.205		5
High Food	20	35	39	C4	9.794		4
High Food	20	35	39	D1	9.211		2
High Food	20	35	39	D3	9.77		4
High Food	20	35	39	D4	9.549		5
High Food	20	35	39	D5	9.664		4
Medium Food	20	35	39	A3	7.105		2
Medium Food	20	35	39	A4	6.515		0
Medium Food	20	35	39	A5	7.223		1
Medium Food	20	35	39	B2	7.238		2
Medium Food	20	35	39	B3	6.827		2
Medium Food	20	35	39	B6	6.989		1
Medium Food	20	35	39	C1	7.105		1
Medium Food	20	35	39	C2	6.785		1
Medium Food	20	35	39	C4	7.171		2
Medium Food	20	35	39	C5	7.36		2
Medium Food	20	35	39	D2	6.49		0
Medium Food	20	35	39	D3	6.484		1
Medium Food	20	35	39	D4	6.438		2
Medium Food	20	35	39	D5	7.414		2
Low food	20	35	39	A1	5.782		0
Low food	20	35	39	B2	6.588		0
Low food	20	35	39	B4	6.143		0
Low food	20	35	39	B5	6.197		1
Low food	20	35	39	C1	6.475		0
Low food	20	35	39	C2	6.227		0
Low food	20	35	39	C3	6.216		0
Low food	20	35	39	C4	6.159		0

## Sheet: onset of meta and av duration
treatment	temp (ºC)	age (dph)	ind (well)	event
High food	20	22	C6	start
High food	20	25	D4	start
Medium food	20	33	B6	start
Medium food	20	32	C4	start
High food	16	25	D4	start
High food	16	28	D6	start
High food	20	22	A3	start
High food	20	22	B4	start
High food	20	23	C2	start
High food	20	22	C4	start
High food	20	22	D3	start
High food	20	25	D5	start
Medium food	20	35	A5	start
Medium food	20	33	B2	start
Medium food	20	33	B3	start
Medium food	20	35	C1	start
Medium food	20	35	C2	start
Medium food	20	33	C4	start
Medium food	20	32	C5	start
High food	16	32	A1	start
High food	16	27	A6	start
High food	16	26	B5	start
High food	16	25	C5	start
High food	16	27	D1	start
Medium food	16	35	A1	start
Medium food	16	35	B2	start
Medium food	16	35	C4	start
Medium food	16	35	C6	start
High food	20	32	C6	end
High food	20	32	D4	end
High food	16	34	D4	end
High food	20	35	A3	end
High food	20	35	B4	end
High food	20	32	C2	end
High food	20	35	C4	end
High food	20	32	D3	end
High food	20	32	D5	end
High food	16	35	A6	end
High food	16	35	B5	end
High food	20	10	C6	av_time
High food	20	7	D4	av_time
Medium food	20	8	B6	av_time
Medium food	20	14	C4	av_time
High food	16	9	D4	av_time
High food	16	14	D6	av_time
High food	20	13	A3	av_time
High food	20	13	B4	av_time
High food	20	9	C2	av_time
High food	20	13	C4	av_time
High food	20	10	D3	av_time
High food	20	7	D5	av_time
Medium food	20	7	A5	av_time
Medium food	20	9	B2	av_time
Medium food	20	10	B3	av_time
Medium food	20	11	C1	av_time
Medium food	20	11	C2	av_time
Medium food	20	13	C4	av_time
Medium food	20	8	C5	av_time
Medium food	20	7	D2	av_time
High food	16	10	A1	av_time
High food	16	8	A6	av_time
High food	16	9	B5	av_time
High food	16	15	C5	av_time
High food	16	12	D1	av_time
Medium food	16	11	A1	av_time
Medium food	16	7	B2	av_time
Medium food	16	14	C4	av_time
Medium food	16	14	C6	av_time
Medium food	16	12	D4	av_time

## Sheet: individuals at each stage
treatment	temp (ºC)	age (dph)	metamorphic stage	ind_stage (number of individuals at stage)	total_surv (individuals)
High Food	20	18	1	1	21
High Food	20	19	1	3	21
High Food	20	20	1	1	20
High Food	20	21	1	6	16
High Food	20	22	1	3	16
High Food	16	24	1	3	11
High Food	16	25	1	3	10
High Food	20	25	1	1	1
High Food	16	26	1	2	10
High Food	16	27	1	3	10
High Food	16	28	1	2	10
High Food	16	29	1	2	10
High Food	16	21	1	1	12
High Food	20	21	1	5	16
High Food	20	22	1	8	16
High Food	16	24	1	2	11
High Food	20	24	1	7	16
High Food	16	25	1	2	10
High Food	20	25	1	3	15
High Food	16	26	1	4	10
High Food	20	26	1	3	15
High Food	16	27	1	3	10
High Food	20	27	1	2	15
High Food	16	28	1	2	10
High Food	20	28	1	2	14
High Food	16	29	1	2	10
High Food	20	29	1	2	14
High Food	16	31	1	2	10
High Food	16	32	1	1	10
High Food	20	21	2	1	16
High Food	20	24	2	5	16
High Food	16	25	2	1	10
High Food	20	25	2	10	15
High Food	16	26	2	1	10
High Food	20	26	2	7	15
High Food	16	27	2	4	10
High Food	20	27	2	6	15
High Food	16	28	2	6	10
High Food	20	28	2	6	14
High Food	16	29	2	6	10
High Food	20	29	2	5	14
High Food	16	31	2	5	10
High Food	20	31	2	4	14
High Food	16	32	2	5	10
High Food	20	32	2	2	14
High Food	16	33	2	5	10
High Food	20	33	2	2	14
High Food	16	34	2	5	10
High Food	20	34	2	1	14
High Food	16	35	2	5	10
High Food	20	35	2	1	14
High Food	20	26	3	1	15
High Food	16	33	3	1	10
High Food	20	26	3	4	15
High Food	20	27	3	7	15
High Food	20	28	3	5	14
High Food	20	29	3	5	14
High Food	16	31	3	3	10
High Food	20	31	3	3	14
High Food	16	32	3	4	10
High Food	20	32	3	4	14
High Food	16	33	3	3	10
High Food	20	33	3	3	14
High Food	16	34	3	2	10
High Food	20	34	3	1	14
High Food	16	35	3	2	10
High Food	20	35	3	1	14
High Food	20	28	4	1	14
High Food	20	29	4	1	14
High Food	20	31	4	5	14
High Food	20	32	4	5	14
High Food	16	33	4	1	10
High Food	20	33	4	5	14
High Food	16	34	4	3	10
High Food	20	34	4	8	14
High Food	16	35	4	3	10
High Food	20	35	4	8	14
High Food	20	29	5	1	14
High Food	20	31	5	2	14
High Food	20	32	5	3	14
High Food	20	33	5	4	14
High Food	20	34	5	4	14
High Food	20	35	5	4	14
High Food	20	34	6	1	14
High Food	20	35	6	1	14
Low food	20	34	1	1	9
Low food	20	35	1	1	9
Medium Food	20	32	1	2	16
Medium Food	20	33	1	1	16
Medium Food	20	34	1	1	16
Medium Food	20	32	1	8	16
Medium Food	20	33	1	5	16
Medium Food	16	34	1	8	15
Medium Food	20	34	1	4	16
Medium Food	16	35	1	9	15
Medium Food	20	35	1	4	16
Medium Food	20	32	2	1	16
Medium Food	20	33	2	5	16
Medium Food	20	34	2	9	16
Medium Food	20	35	2	10	16
PFOS 1	16	21	1	1	7
PFOS 1	20	21	1	1	3
PFOS 1	16	22	1	1	7
PFOS 1	16	25	1	2	7
PFOS 1	16	26	1	1	7
PFOS 1	16	27	1	1	7
PFOS 1	20	21	1	2	3
PFOS 1	16	24	1	1	7
PFOS 1	16	25	1	2	7
PFOS 1	16	26	1	3	7
PFOS 1	16	27	1	2	7
PFOS 1	16	28	1	3	7
PFOS 1	16	29	1	3	7
PFOS 1	16	31	1	1	7
PFOS 1	16	32	1	1	7
PFOS 1	16	33	1	1	7
PFOS 1	16	27	2	2	7
PFOS 1	16	28	2	3	7
PFOS 1	16	29	2	3	7
PFOS 1	16	31	2	5	7
PFOS 1	16	32	2	5	7
PFOS 1	16	33	2	5	7
PFOS 1	16	34	2	3	7
PFOS 1	16	35	2	3	7
PFOS 1	16	31	3	1	7
PFOS 1	16	32	3	1	7
PFOS 1	16	33	3	1	7
PFOS 1	16	34	3	4	7
PFOS 1	16	35	3	2	7
PFOS 1	16	35	4	2	7
PFOS 2	20	18	1	3	15
PFOS 2	20	19	1	6	15
PFOS 2	20	20	1	3	15
PFOS 2	16	21	1	1	18
PFOS 2	20	21	1	3	10
PFOS 2	16	22	1	1	18
PFOS 2	20	22	1	4	10
PFOS 2	16	24	1	2	17
PFOS 2	20	24	1	1	10
PFOS 2	16	25	1	6	17
PFOS 2	16	26	1	2	17
PFOS 2	16	27	1	2	17
PFOS 2	16	28	1	1	17
PFOS 2	16	29	1	1	17
PFOS 2	16	31	1	1	17
PFOS 2	16	21	1	1	18
PFOS 2	20	21	1	2	10
PFOS 2	20	22	1	1	10
PFOS 2	16	24	1	4	17
PFOS 2	20	24	1	6	10
PFOS 2	16	25	1	6	17
PFOS 2	20	25	1	4	10
PFOS 2	16	26	1	9	17
PFOS 2	20	26	1	3	10
PFOS 2	16	27	1	8	17
PFOS 2	20	27	1	1	10
PFOS 2	16	28	1	8	17
PFOS 2	16	29	1	8	17
PFOS 2	16	31	1	4	17
PFOS 2	16	32	1	2	17
PFOS 2	20	22	2	1	10
PFOS 2	20	24	2	1	10
PFOS 2	20	25	2	4	10
PFOS 2	16	26	2	3	17
PFOS 2	20	26	2	5	10
PFOS 2	16	27	2	4	17
PFOS 2	20	27	2	6	10
PFOS 2	16	28	2	4	17
PFOS 2	20	28	2	7	9
PFOS 2	16	29	2	4	17
PFOS 2	20	29	2	5	9
PFOS 2	16	31	2	6	17
PFOS 2	20	31	2	6	9
PFOS 2	16	32	2	6	17
PFOS 2	20	32	2	6	9
PFOS 2	16	33	2	5	17
PFOS 2	20	33	2	3	9
PFOS 2	16	34	2	4	17
PFOS 2	20	34	2	1	9
PFOS 2	16	35	2	3	17
PFOS 2	20	35	2	1	9
PFOS 2	20	25	3	1	10
PFOS 2	16	27	3	2	17
PFOS 2	16	28	3	2	17
PFOS 2	16	29	3	2	17
PFOS 2	20	29	3	1	9
PFOS 2	16	31	3	1	17
PFOS 2	16	32	3	3	17
PFOS 2	16	33	3	3	17
PFOS 2	20	33	3	1	9
PFOS 2	16	34	3	1	17
PFOS 2	16	35	3	1	17
PFOS 2	20	26	3	1	10
PFOS 2	20	27	3	2	10
PFOS 2	16	28	3	1	17
PFOS 2	20	28	3	2	9
PFOS 2	16	29	3	1	17
PFOS 2	20	29	3	3	9
PFOS 2	16	31	3	5	17
PFOS 2	20	31	3	2	9
PFOS 2	16	32	3	6	17
PFOS 2	20	32	3	2	9
PFOS 2	16	33	3	7	17
PFOS 2	20	33	3	2	9
PFOS 2	16	34	3	8	17
PFOS 2	20	34	3	5	9
PFOS 2	16	35	3	8	17
PFOS 2	20	35	3	5	9
PFOS 2	16	2	3	8	17
PFOS 2	16	33	4	1	17
PFOS 2	20	31	4	1	9
PFOS 2	20	32	4	1	9
PFOS 2	16	33	4	1	17
PFOS 2	20	33	4	1	9
PFOS 2	16	34	4	4	17
PFOS 2	20	34	4	1	9
PFOS 2	16	35	4	4	17
PFOS 2	20	35	4	1	9
PFOS 2	20	33	5	2	9
PFOS 2	20	34	5	2	9
PFOS 2	16	35	5	1	17
PFOS 2	20	35	5	2	9
PFOS 3	20	18	1	1	11
PFOS 3	20	19	1	1	11
PFOS 3	20	20	1	1	11
PFOS 3	20	21	1	2	7
PFOS 3	20	22	1	2	7
PFOS 3	16	25	1	4	13
PFOS 3	16	26	1	6	13
PFOS 3	20	26	1	1	7
PFOS 3	16	27	1	1	13
PFOS 3	20	21	1	2	7
PFOS 3	20	22	1	2	7
PFOS 3	16	24	1	1	13
PFOS 3	20	24	1	6	7
PFOS 3	16	25	1	2	13
PFOS 3	20	25	1	2	7
PFOS 3	16	26	1	3	13
PFOS 3	20	26	1	1	7
PFOS 3	16	27	1	7	13
PFOS 3	20	27	1	1	7
PFOS 3	16	28	1	7	13
PFOS 3	20	28	1	1	7
PFOS 3	16	29	1	7	13
PFOS 3	20	29	1	1	7
PFOS 3	16	31	1	3	13
PFOS 3	16	32	1	1	13
PFOS 3	20	25	2	4	7
PFOS 3	20	26	2	5	7
PFOS 3	16	27	2	3	13
PFOS 3	20	27	2	5	7
PFOS 3	16	28	2	4	13
PFOS 3	20	28	2	5	7
PFOS 3	16	29	2	4	13
PFOS 3	20	29	2	5	7
PFOS 3	16	31	2	9	13
PFOS 3	20	31	2	3	7
PFOS 3	16	32	2	8	13
PFOS 3	20	32	2	3	7
PFOS 3	16	33	2	7	13
PFOS 3	20	33	2	3	7
PFOS 3	16	34	2	7	13
PFOS 3	20	34	2	1	7
PFOS 3	16	35	2	7	13
PFOS 3	20	27	3	1	7
PFOS 3	20	28	3	1	7
PFOS 3	20	29	3	1	7
PFOS 3	16	31	3	1	13
PFOS 3	20	31	3	1	7
PFOS 3	16	32	3	1	13
PFOS 3	20	32	3	2	7
PFOS 3	16	33	3	2	13
PFOS 3	20	33	3	2	7
PFOS 3	16	34	3	1	13
PFOS 3	20	31	3	2	7
PFOS 3	16	32	3	3	13
PFOS 3	20	32	3	2	7
PFOS 3	16	33	3	4	13
PFOS 3	20	33	3	2	7
PFOS 3	16	34	3	5	13
PFOS 3	20	34	3	3	7
PFOS 3	16	35	3	6	13
PFOS 3	20	35	3	3	7
PFOS 3	20	34	4	1	7
PFOS 3	20	35	4	1	7
PFOS 3	20	31	5	1	7
PFOS 3	20	34	5	1	7
PFOS 3	20	35	5	1	7
PFOS 3	20	34	6	1	7
PFOS 3	20	35	6	2	7
PFOS 4	20	18	1	1	11
PFOS 4	20	19	1	3	11
PFOS 4	20	20	1	1	11
PFOS 4	20	21	1	1	7
PFOS 4	16	24	1	1	9
PFOS 4	20	24	1	1	7
PFOS 4	16	25	1	2	9
PFOS 4	20	25	1	1	7
PFOS 4	16	26	1	1	8
PFOS 4	20	26	1	1	6
PFOS 4	16	27	1	1	8
PFOS 4	20	27	1	1	6
PFOS 4	16	28	1	2	8
PFOS 4	16	29	1	2	8
PFOS 4	20	21	1	2	7
PFOS 4	20	22	1	3	7
PFOS 4	16	24	1	1	9
PFOS 4	20	24	1	3	7
PFOS 4	16	25	1	3	9
PFOS 4	20	25	1	3	7
PFOS 4	16	26	1	4	8
PFOS 4	20	26	1	1	6
PFOS 4	16	27	1	2	8
PFOS 4	20	27	1	1	6
PFOS 4	16	28	1	2	8
PFOS 4	20	28	1	1	6
PFOS 4	16	29	1	2	8
PFOS 4	20	29	1	1	6
PFOS 4	16	31	1	1	8
PFOS 4	20	31	1	1	6
PFOS 4	20	21	2	1	7
PFOS 4	20	25	2	2	7
PFOS 4	20	26	2	4	6
PFOS 4	16	27	2	3	8
PFOS 4	20	27	2	4	6
PFOS 4	16	28	2	3	8
PFOS 4	20	28	2	4	6
PFOS 4	16	29	2	3	8
PFOS 4	20	29	2	4	6
PFOS 4	16	31	2	6	8
PFOS 4	20	31	2	4	6
PFOS 4	16	32	2	6	8
PFOS 4	20	32	2	5	6
PFOS 4	16	33	2	5	8
PFOS 4	20	33	2	5	6
PFOS 4	16	34	2	2	8
PFOS 4	20	34	2	2	6
PFOS 4	16	35	2	2	8
PFOS 4	20	35	2	2	6
PFOS 4	16	32	3	1	8
PFOS 4	16	33	3	2	8
PFOS 4	20	28	3	1	6
PFOS 4	20	29	3	1	6
PFOS 4	20	31	3	1	6
PFOS 4	20	32	3	1	6
PFOS 4	20	33	3	1	6
PFOS 4	16	34	3	5	8
PFOS 4	20	34	3	2	6
PFOS 4	16	35	3	4	8
PFOS 4	20	35	3	2	6
PFOS 4	20	34	5	2	6
PFOS 4	16	35	5	1	8
PFOS 4	20	35	5	2	6

## Sheet: metamorphic index
treatment	temp (ºC)	age (dph)	metamorphic index
High Food	16	2	0
High Food	16	4	0
High Food	16	5	0
High Food	16	6	0
High Food	16	7	0
High Food	16	8	0
High Food	16	9	0
High Food	16	11	0
High Food	16	12	0
High Food	16	13	0
High Food	16	14	0
High Food	16	15	0
High Food	16	16	0
High Food	16	18	0
High Food	16	19	0
High Food	16	20	0
High Food	16	21	0
High Food	16	22	1
High Food	16	23	1
High Food	16	25	1
High Food	16	26	1.16667
High Food	16	27	1.14286
High Food	16	28	1.4
High Food	16	29	1.6
High Food	16	30	1.6
High Food	16	32	2.1
High Food	16	33	2.3
High Food	16	34	2.6
High Food	16	35	2.8
High Food	20	2	0
High Food	20	4	0
High Food	20	5	0
High Food	20	6	0
High Food	20	7	0
High Food	20	8	0
High Food	20	9	0
High Food	20	11	0
High Food	20	12	0
High Food	20	13	0
High Food	20	14	0
High Food	20	15	0
High Food	20	16	0
High Food	20	18	0
High Food	20	19	1
High Food	20	20	1
High Food	20	21	1
High Food	20	22	1.07692
High Food	20	23	1
High Food	20	25	1.41667
High Food	20	26	1.71429
High Food	20	27	2.13333
High Food	20	28	2.33333
High Food	20	29	2.4
High Food	20	30	2.53333
High Food	20	32	3.2
High Food	20	33	3.4
High Food	20	34	3.46667
High Food	20	35	3.8
Medium Food	16	2	0
Medium Food	16	4	0
Medium Food	16	5	0
Medium Food	16	6	0
Medium Food	16	7	0
Medium Food	16	8	0
Medium Food	16	9	0
Medium Food	16	11	0
Medium Food	16	12	0
Medium Food	16	13	0
Medium Food	16	14	0
Medium Food	16	15	0
Medium Food	16	16	0
Medium Food	16	18	0
Medium Food	16	19	0
Medium Food	16	20	0
Medium Food	16	21	0
Medium Food	16	22	0
Medium Food	16	23	0
Medium Food	16	25	0
Medium Food	16	26	0
Medium Food	16	27	0
Medium Food	16	28	0
Medium Food	16	29	0
Medium Food	16	30	0
Medium Food	16	32	0
Medium Food	16	33	0
Medium Food	16	34	0
Medium Food	16	35	1
Medium Food	20	2	0
Medium Food	20	4	0
Medium Food	20	5	0
Medium Food	20	6	0
Medium Food	20	7	0
Medium Food	20	8	0
Medium Food	20	9	0
Medium Food	20	11	0
Medium Food	20	12	0
Medium Food	20	13	0
Medium Food	20	14	0
Medium Food	20	15	0
Medium Food	20	16	0
Medium Food	20	18	0
Medium Food	20	19	0
Medium Food	20	20	0
Medium Food	20	21	0
Medium Food	20	22	0
Medium Food	20	23	0
Medium Food	20	25	0
Medium Food	20	26	0
Medium Food	20	27	0
Medium Food	20	28	0
Medium Food	20	29	0
Medium Food	20	30	0
Medium Food	20	32	0
Medium Food	20	33	1.09091
Medium Food	20	34	1.45455
Medium Food	20	35	1.64286
Low Food	16	2	0
Low Food	16	4	0
Low Food	16	5	0
Low Food	16	6	0
Low Food	16	7	0
Low Food	16	8	0
Low Food	16	9	0
Low Food	16	11	0
Low Food	16	12	0
Low Food	16	13	0
Low Food	16	14	0
Low Food	16	15	0
Low Food	16	16	0
Low Food	16	18	0
Low Food	16	19	0
Low Food	16	20	0
Low Food	16	21	0
Low Food	16	22	0
Low Food	16	23	0
Low Food	16	25	0
Low Food	16	26	0
Low Food	16	27	0
Low Food	16	28	0
Low Food	16	29	0
Low Food	16	30	0
Low Food	16	32	0
Low Food	16	33	0
Low Food	16	34	0
Low Food	16	35	0
Low Food	20	2	0
Low Food	20	4	0
Low Food	20	5	0
Low Food	20	6	0
Low Food	20	7	0
Low Food	20	8	0
Low Food	20	9	0
Low Food	20	11	0
Low Food	20	12	0
Low Food	20	13	0
Low Food	20	14	0
Low Food	20	15	0
Low Food	20	16	0
Low Food	20	18	0
Low Food	20	19	0
Low Food	20	20	0
Low Food	20	21	0
Low Food	20	22	0
Low Food	20	23	0
Low Food	20	25	0
Low Food	20	26	0
Low Food	20	27	0
Low Food	20	28	0
Low Food	20	29	0
Low Food	20	30	0
Low Food	20	32	0
Low Food	20	33	0
Low Food	20	34	0
Low Food	20	35	1
